# Supplementary material for: Di-valent siRNA-mediated silencing of MSH3 blocks somatic repeat expansion in mouse models of Huntington’s disease
Source: Mol Ther. 2023 May 12;31(6):1661–74. doi: 10.1016/j.ymthe.2023.05.006 (PMC10277892; doi:10.1016/j.ymthe.2023.05.006)
Supplement: Table S2: Summary of mouse strain, genotype, and CAG level. Please see the attached Excel document for the full list of genotypes and mouse strain information [file mmc2.xlsx]

## Sheet: Shipment details report - SO-47
HdhQ111 2 month study
Mouse ID	CAG Repeat	Strain ID	Strain Name	Sex	Genotype ID	Age at Delivery (Weeks)	Average Born Date (+/-3)	Injected Date	Injected Age (weeks)	Treatment Group
2025	116	370624	Q111 on C57BL/6J background	M	HET	7	2022-08-16	14/07/2022 - 17/07/2022	12 weeks	HTT
2037	113	370624	Q111 on C57BL/6J background	M	HET	7	2022-08-16	14/07/2022 - 17/07/2022	12 weeks	HTT
2035	115	370624	Q111 on C57BL/6J background	F	HET	7	2022-08-16	14/07/2022 - 17/07/2022	12 weeks	HTT
2061	119	370624	Q111 on C57BL/6J background	F	HET	7	2022-08-16	14/07/2022 - 17/07/2022	12 weeks	HTT
2003	118	370624	Q111 on C57BL/6J background	F	HET	7	2022-08-16	14/07/2022 - 17/07/2022	12 weeks	HTT
2055	116	370624	Q111 on C57BL/6J background	M	HET	7	2022-08-16	14/07/2022 - 17/07/2022	12 weeks	MSH3_1000 (10 nmol)
2064	118	370624	Q111 on C57BL/6J background	M	HET	7	2022-08-16	14/07/2022 - 17/07/2022	12 weeks	MSH3_1000 (10 nmol)
2051	116	370624	Q111 on C57BL/6J background	F	HET	7	2022-08-16	14/07/2022 - 17/07/2022	12 weeks	MSH3_1000 (10 nmol)
2069	118	370624	Q111 on C57BL/6J background	F	HET	7	2022-08-16	14/07/2022 - 17/07/2022	12 weeks	MSH3_1000 (10 nmol)
2093	112	370624	Q111 on C57BL/6J background	M	HET	7	2022-08-16	14/07/2022 - 17/07/2022	12 weeks	MSH3_1000 (20 nmol)
2056	116	370624	Q111 on C57BL/6J background	M	HET	7	2022-08-16	14/07/2022 - 17/07/2022	12 weeks	MSH3_1000 (20 nmol)
2057	116	370624	Q111 on C57BL/6J background	M	HET	7	2022-08-16	14/07/2022 - 17/07/2022	12 weeks	MSH3_1000 (20 nmol)
2084	115	370624	Q111 on C57BL/6J background	F	HET	7	2022-08-16	14/07/2022 - 17/07/2022	12 weeks	MSH3_1000 (20 nmol)
2049	115	370624	Q111 on C57BL/6J background	F	HET	7	2022-08-16	14/07/2022 - 17/07/2022	12 weeks	MSH3_1000 (20 nmol)
2078	118	370624	Q111 on C57BL/6J background	F	HET	7	2022-08-16	14/07/2022 - 17/07/2022	12 weeks	MSH3_1000 (20 nmol)
2092	113	370624	Q111 on C57BL/6J background	M	HET	7	2022-08-16	14/07/2022 - 17/07/2022	12 weeks	MSH3_1000 (5 nmol)
2169	117	370624	Q111 on C57BL/6J background	M	HET	6	2022-08-23	14/07/2022 - 17/07/2022	12 weeks	MSH3_1000 (5 nmol)
2194	113	370624	Q111 on C57BL/6J background	M	HET	6	2022-08-23	14/07/2022 - 17/07/2022	12 weeks	MSH3_1000 (5 nmol)
2011	110	370624	Q111 on C57BL/6J background	F	HET	7	2022-08-16	14/07/2022 - 17/07/2022	12 weeks	MSH3_1000 (5 nmol)
2015	114	370624	Q111 on C57BL/6J background	F	HET	7	2022-08-16	14/07/2022 - 17/07/2022	12 weeks	MSH3_1000 (5 nmol)
2030<8753	114	370624	Q111 on C57BL/6J background	F	HET	7	2022-08-16	14/07/2022 - 17/07/2022	12 weeks	MSH3_1000 (5 nmol)
2178	115	370624	Q111 on C57BL/6J background	M	HET	6	2022-08-23	14/07/2022 - 17/07/2022	12 weeks	NTC New
2238	119	370624	Q111 on C57BL/6J background	M	HET	6	2022-08-23	14/07/2022 - 17/07/2022	12 weeks	NTC New
2239	120	370624	Q111 on C57BL/6J background	M	HET	6	2022-08-23	14/07/2022 - 17/07/2022	12 weeks	NTC New
2085	115	370624	Q111 on C57BL/6J background	F	HET	7	2022-08-16	14/07/2022 - 17/07/2022	12 weeks	NTC New
2060	117	370624	Q111 on C57BL/6J background	F	HET	7	2022-08-16	14/07/2022 - 17/07/2022	12 weeks	NTC New
2067	118	370624	Q111 on C57BL/6J background	F	HET	7	2022-08-16	14/07/2022 - 17/07/2022	12 weeks	NTC New
2018	115	370624	Q111 on C57BL/6J background	M	HET	7	2022-08-16	14/07/2022 - 17/07/2022	12 weeks	NTC Old
2020	115	370624	Q111 on C57BL/6J background	M	HET	7	2022-08-16	14/07/2022 - 17/07/2022	12 weeks	NTC Old
2222	115	370624	Q111 on C57BL/6J background	M	HET	6	2022-08-23	14/07/2022 - 17/07/2022	12 weeks	NTC Old
2079	118	370624	Q111 on C57BL/6J background	F	HET	7	2022-08-16	14/07/2022 - 17/07/2022	12 weeks	NTC Old
2096	114	370624	Q111 on C57BL/6J background	F	HET	7	2022-08-16	14/07/2022 - 17/07/2022	12 weeks	NTC Old
2001	117	370624	Q111 on C57BL/6J background	F	HET	7	2022-08-16	14/07/2022 - 17/07/2022	12 weeks	NTC Old
2211	117	370624	Q111 on C57BL/6J background	M	HET	7	2022-08-23	14/07/2022 - 17/07/2022	12 weeks	PBS
2255	118	370624	Q111 on C57BL/6J background	M	HET	7	2022-08-23	14/07/2022 - 17/07/2022	12 weeks	PBS
2240	120	370624	Q111 on C57BL/6J background	M	HET	7	2022-08-23	14/07/2022 - 17/07/2022	12 weeks	PBS
5093	117	370624	Q111 on C57BL/6J background	F	HET	6	2022-08-30	14/07/2022 - 17/07/2022	12 weeks	PBS
5070	120	370624	Q111 on C57BL/6J background	F	HET	6	2022-08-30	14/07/2022 - 17/07/2022	12 weeks	PBS
5066	118	370624	Q111 on C57BL/6J background	F	HET	6	2022-08-30	14/07/2022 - 17/07/2022	12 weeks	PBS
2053	119	370624	Q111 on C57BL/6J background	M	HET	7	2022-08-16	14/07/2022 - 17/07/2022	NA	Baseline
2013	113	370624	Q111 on C57BL/6J background	M	HET	7	2022-08-16	14/07/2022 - 17/07/2022	NA	Baseline
2218	116	370624	Q111 on C57BL/6J background	M	HET	6	2022-08-23	14/07/2022 - 17/07/2022	NA	Baseline
2224	118	370624	Q111 on C57BL/6J background	M	HET	6	2022-08-23	14/07/2022 - 17/07/2022	NA	Baseline
2271	115	370624	Q111 on C57BL/6J background	M	HET	6	2022-08-23	14/07/2022 - 17/07/2022	NA	Baseline
2273	118	370624	Q111 on C57BL/6J background	M	HET	6	2022-08-23	14/07/2022 - 17/07/2022	NA	Baseline
2080	119	370624	Q111 on C57BL/6J background	F	HET	7	2022-08-16	14/07/2022 - 17/07/2022	NA	Baseline
2091	114	370624	Q111 on C57BL/6J background	F	HET	7	2022-08-16	14/07/2022 - 17/07/2022	NA	Baseline
2043	117	370624	Q111 on C57BL/6J background	F	HET	7	2022-08-16	14/07/2022 - 17/07/2022	NA	Baseline
2032	114	370624	Q111 on C57BL/6J background	F	HET	7	2022-08-16	14/07/2022 - 17/07/2022	NA	Baseline
2034	114	370624	Q111 on C57BL/6J background	F	HET	7	2022-08-16	14/07/2022 - 17/07/2022	NA	Baseline
2 month BAC-CAG study
Mouse ID	CAG Repeat	Strain ID	Strain Name	Sex	Genotype ID	Age at Delivery (Weeks)	Average Born Date (+/-3)	Injected Date	Injected Age (weeks)
C2666	128.985	N/A	BAC CAG 120Tg- (FVB/N)	M	HET	8	2021-07-09	10/4/2021 - 10/22/2021	12 weeks
C2667	129.089	N/A	BAC CAG 120Tg- (FVB/N)	F	HET	8	2021-07-09	10/4/2021 - 10/22/2021	12 weeks
C2670	130.121	N/A	BAC CAG 120Tg- (FVB/N)	M	HET	8	2021-07-09	10/4/2021 - 10/22/2021	12 weeks
C2672	130.114	N/A	BAC CAG 120Tg- (FVB/N)	M	HET	8	2021-07-09	10/4/2021 - 10/22/2021	12 weeks
C2673	130.069	N/A	BAC CAG 120Tg- (FVB/N)	M	HET	8	2021-07-09	10/4/2021 - 10/22/2021	12 weeks
C2674	130.044	N/A	BAC CAG 120Tg- (FVB/N)	M	HET	8	2021-07-09	10/4/2021 - 10/22/2021	12 weeks
C2676	129.999	N/A	BAC CAG 120Tg- (FVB/N)	M	HET	8	2021-07-09	10/4/2021 - 10/22/2021	12 weeks
C2677	129.916	N/A	BAC CAG 120Tg- (FVB/N)	M	HET	8	2021-07-09	10/4/2021 - 10/22/2021	12 weeks
C2678	123.053	N/A	BAC CAG 120Tg- (FVB/N)	M	HET	8	2021-07-09	10/4/2021 - 10/22/2021	12 weeks
C2716	129.186	N/A	BAC CAG 120Tg- (FVB/N)	F	HET	8	2021-07-09	10/4/2021 - 10/22/2021	12 weeks
C2718	128.192	N/A	BAC CAG 120Tg- (FVB/N)	F	HET	8	2021-07-09	10/4/2021 - 10/22/2021	12 weeks
C2719	128.206	N/A	BAC CAG 120Tg- (FVB/N)	F	HET	8	2021-07-09	10/4/2021 - 10/22/2021	12 weeks
C2723	130.166	N/A	BAC CAG 120Tg- (FVB/N)	M	HET	8	2021-07-09	10/4/2021 - 10/22/2021	12 weeks
C2724	126.163	N/A	BAC CAG 120Tg- (FVB/N)	M	HET	8	2021-07-09	10/4/2021 - 10/22/2021	12 weeks
C2726	128.144	N/A	BAC CAG 120Tg- (FVB/N)	F	HET	8	2021-07-09	10/4/2021 - 10/22/2021	12 weeks
C2727	127.132	N/A	BAC CAG 120Tg- (FVB/N)	M	HET	8	2021-07-09	10/4/2021 - 10/22/2021	12 weeks
C2734	130.097	N/A	BAC CAG 120Tg- (FVB/N)	F	HET	8	2021-07-09	10/4/2021 - 10/22/2021	12 weeks
C2737	130.149	N/A	BAC CAG 120Tg- (FVB/N)	F	HET	8	2021-07-09	10/4/2021 - 10/22/2021	12 weeks
C2738	129.193	N/A	BAC CAG 120Tg- (FVB/N)	F	HET	8	2021-07-09	10/4/2021 - 10/22/2021	12 weeks
C2740	128.182	N/A	BAC CAG 120Tg- (FVB/N)	F	HET	8	2021-07-09	10/4/2021 - 10/22/2021	12 weeks
C2741	131.198	N/A	BAC CAG 120Tg- (FVB/N)	F	HET	8	2021-07-09	10/4/2021 - 10/22/2021	12 weeks
C2744	129.183	N/A	BAC CAG 120Tg- (FVB/N)	M	HET	8	2021-07-09	10/4/2021 - 10/22/2021	12 weeks
C2747	130.121	N/A	BAC CAG 120Tg- (FVB/N)	M	HET	8	2021-07-09	10/4/2021 - 10/22/2021	12 weeks
C2748	131.056	N/A	BAC CAG 120Tg- (FVB/N)	M	HET	8	2021-07-09	10/4/2021 - 10/22/2021	12 weeks
C2753	131.115	N/A	BAC CAG 120Tg- (FVB/N)	F	HET	8	2021-07-09	10/4/2021 - 10/22/2021	12 weeks
C2756	129.134	N/A	BAC CAG 120Tg- (FVB/N)	F	HET	8	2021-07-09	10/4/2021 - 10/22/2021	12 weeks
C2757	130.204	N/A	BAC CAG 120Tg- (FVB/N)	F	HET	8	2021-07-09	10/4/2021 - 10/22/2021	12 weeks
C2777	133.248	N/A	BAC CAG 120Tg- (FVB/N)	F	HET	8	2021-07-09	10/4/2021 - 10/22/2021	12 weeks
C2778	133.262	N/A	BAC CAG 120Tg- (FVB/N)	M	HET	8	2021-07-09	10/4/2021 - 10/22/2021	12 weeks
C2779	133.954	N/A	BAC CAG 120Tg- (FVB/N)	M	HET	8	2021-07-09	10/4/2021 - 10/22/2021	12 weeks
C2781	132.199	N/A	BAC CAG 120Tg- (FVB/N)	M	HET	8	2021-07-09	10/4/2021 - 10/22/2021	12 weeks
C2782	129.12	N/A	BAC CAG 120Tg- (FVB/N)	M	HET	8	2021-07-09	10/4/2021 - 10/22/2021	12 weeks
C2785	128.067	N/A	BAC CAG 120Tg- (FVB/N)	F	HET	8	2021-07-09	10/4/2021 - 10/22/2021	12 weeks
C2786	130.149	N/A	BAC CAG 120Tg- (FVB/N)	F	HET	8	2021-07-09	10/4/2021 - 10/22/2021	12 weeks
C2788	129.141	N/A	BAC CAG 120Tg- (FVB/N)	F	HET	8	2021-07-09	10/4/2021 - 10/22/2021	12 weeks
C2877	131.174	N/A	BAC CAG 120Tg- (FVB/N)	F	HET	8	2021-07-09	10/4/2021 - 10/22/2021	12 weeks
C2881	131.174	N/A	BAC CAG 120Tg- (FVB/N)	F	HET	8	2021-07-09	10/4/2021 - 10/22/2021	12 weeks
C2885	130.18	N/A	BAC CAG 120Tg- (FVB/N)	F	HET	8	2021-07-09	10/4/2021 - 10/22/2021	12 weeks
C2886	130.135	N/A	BAC CAG 120Tg- (FVB/N)	F	HET	8	2021-07-09	10/4/2021 - 10/22/2021	12 weeks
BAC-CAG 4 month study
Mouse ID	CAG Repeat	Strain ID	Strain Name	Sex	Genotype ID	Age at Delivery (Weeks)	Average Born Date (+/-3)	Injected Date	Injected Age (Weeks)	Treatment Group
1006	127	412730	BAC CAG 120Tg- (FVB/N)- CHDI-81001073	F	HEMI	6	2022-01-11	2/28-3/1/22	NA	Baseline
9138	126	412730	BAC CAG 120Tg- (FVB/N)- CHDI-81001073	M	HEMI	6	2022-01-11	2/28-3/1/22	NA	Baseline
9171	127	412730	BAC CAG 120Tg- (FVB/N)- CHDI-81001073	M	HEMI	6	2022-01-11	2/28-3/1/22	NA	Baseline
9172	126	412730	BAC CAG 120Tg- (FVB/N)- CHDI-81001073	M	HEMI	6	2022-01-11	2/28-3/1/22	NA	Baseline
1008	127	412730	BAC CAG 120Tg- (FVB/N)- CHDI-81001073	F	HEMI	6	2022-01-11	2/28-3/1/22	12	HTT_10150
1011	127	412730	BAC CAG 120Tg- (FVB/N)- CHDI-81001073	M	HEMI	6	2022-01-11	2/28-3/1/22	12	HTT_10150
1015	127	412730	BAC CAG 120Tg- (FVB/N)- CHDI-81001073	F	HEMI	6	2022-01-11	2/28-3/1/22	12	HTT_10150
1023	126	412730	BAC CAG 120Tg- (FVB/N)- CHDI-81001073	M	HEMI	6	2022-01-11	2/28-3/1/22	12	HTT_10150
9183	131	412730	BAC CAG 120Tg- (FVB/N)- CHDI-81001073	M	HEMI	6	2022-01-11	2/28-3/1/22	12	HTT_10150
9191	126	412730	BAC CAG 120Tg- (FVB/N)- CHDI-81001073	F	HEMI	6	2022-01-11	2/28-3/1/22	12	HTT_10150
1001	127	412730	BAC CAG 120Tg- (FVB/N)- CHDI-81001073	F	HEMI	6	2022-01-11	2/28-3/1/22	12	HTT+MSH3_1000
1025	126	412730	BAC CAG 120Tg- (FVB/N)- CHDI-81001073	M	HEMI	6	2022-01-11	2/28-3/1/22	12	MSH3_1000
1098	131	412730	BAC CAG 120Tg- (FVB/N)- CHDI-81001073	F	HEMI	6	2022-01-11	2/28-3/1/22	12	MSH3_1000
9140	128	412730	BAC CAG 120Tg- (FVB/N)- CHDI-81001073	F	HEMI	6	2022-01-11	2/28-3/1/22	12	MSH3_1000
9175	131	412730	BAC CAG 120Tg- (FVB/N)- CHDI-81001073	F	HEMI	6	2022-01-11	2/28-3/1/22	12	MSH3_1000
9196	126	412730	BAC CAG 120Tg- (FVB/N)- CHDI-81001073	M	HEMI	6	2022-01-11	2/28-3/1/22	12	MSH3_1000
9199	125	412730	BAC CAG 120Tg- (FVB/N)- CHDI-81001073	M	HEMI	6	2022-01-11	2/28-3/1/22	12	MSH3_1000
1012	127	412730	BAC CAG 120Tg- (FVB/N)- CHDI-81001073	M	HEMI	6	2022-01-11	2/28-3/1/22	12	MSH3_1468
1019	126	412730	BAC CAG 120Tg- (FVB/N)- CHDI-81001073	F	HEMI	6	2022-01-11	2/28-3/1/22	12	MSH3_1468
1022	126	412730	BAC CAG 120Tg- (FVB/N)- CHDI-81001073	M	HEMI	6	2022-01-11	2/28-3/1/22	12	MSH3_1468
9177	130	412730	BAC CAG 120Tg- (FVB/N)- CHDI-81001073	F	HEMI	6	2022-01-11	2/28-3/1/22	12	MSH3_1468
9181	130	412730	BAC CAG 120Tg- (FVB/N)- CHDI-81001073	M	HEMI	6	2022-01-11	2/28-3/1/22	12	MSH3_1468
9188	125	412730	BAC CAG 120Tg- (FVB/N)- CHDI-81001073	F	HEMI	6	2022-01-11	2/28-3/1/22	12	MSH3_1468
9111	125	412730	BAC CAG 120Tg- (FVB/N)- CHDI-81001073	M	HEMI	6	2022-01-11	2/28-3/1/22	12	NTC
9135	127	412730	BAC CAG 120Tg- (FVB/N)- CHDI-81001073	M	HEMI	6	2022-01-11	2/28-3/1/22	12	NTC
9142	128	412730	BAC CAG 120Tg- (FVB/N)- CHDI-81001073	F	HEMI	6	2022-01-11	2/28-3/1/22	12	NTC
9146	128	412730	BAC CAG 120Tg- (FVB/N)- CHDI-81001073	M	HEMI	6	2022-01-11	2/28-3/1/22	12	NTC
9174	130	412730	BAC CAG 120Tg- (FVB/N)- CHDI-81001073	F	HEMI	6	2022-01-11	2/28-3/1/22	12	NTC
9176	131	412730	BAC CAG 120Tg- (FVB/N)- CHDI-81001073	F	HEMI	6	2022-01-11	2/28-3/1/22	12	NTC
1060	128	412730	BAC CAG 120Tg- (FVB/N)- CHDI-81001073	M	HEMI	6	2022-01-11	2/28-3/1/22	12	PBS
1063	127	412730	BAC CAG 120Tg- (FVB/N)- CHDI-81001073	M	HEMI	6	2022-01-11	2/28-3/1/22	12	PBS
1089	127	412730	BAC CAG 120Tg- (FVB/N)- CHDI-81001073	F	HEMI	6	2022-01-11	2/28-3/1/22	12	PBS
1097	130	412730	BAC CAG 120Tg- (FVB/N)- CHDI-81001073	F	HEMI	6	2022-01-11	2/28-3/1/22	12	PBS
1099	129	412730	BAC CAG 120Tg- (FVB/N)- CHDI-81001073	F	HEMI	6	2022-01-11	2/28-3/1/22	12	PBS
9198	127	412730	BAC CAG 120Tg- (FVB/N)- CHDI-81001073	M	HEMI	6	2022-01-11	2/28-3/1/22	12	PBS
